# Supplementary material for: Deletion of the Murine Ortholog of the Human 9p21.3 Locus Leads to Insulin Resistance and Obesity in Hypercholesterolemic Mice
Source: Cells. 2024 Jun 5;13(11):983. doi: 10.3390/cells13110983 (PMC11171903; doi:10.3390/cells13110983)
Supplement: Supplementary file 1 [file cells-13-00983-s001.zip]

Archive with 1 entries (1 files):
- cells-3006513-supplementary.pdf
